# Supplementary material for: Long-Term Survivability of Tardigrade Paramacrobiotus experimentalis (Eutardigrada) at Increased Magnesium Perchlorate Levels: Implications for Astrobiological Research
Source: Life (Basel). 2024 Mar 4;14(3):335. doi: 10.3390/life14030335 (PMC10971682; doi:10.3390/life14030335)
Supplement: Supplementary file 1 [file life-14-00335-s001.zip]

Archive with 1 entries (1 files):
- life-2826648-supplementary.pdf
